# Supplementary material for: Identification and Validation of Signature Genes in Invasiveness-Associated Modules of Nonfunctioning Pituitary Adenomas
Source: Biomedicines. 2026 Feb 23;14(2):484. doi: 10.3390/biomedicines14020484 (PMC12938159; doi:10.3390/biomedicines14020484)
Supplement: Supplementary file 1 [file biomedicines-14-00484-s001.zip]

Archive with 1 entries (1 files):
- biomedicines-4113281-supplementary.pdf
